# Supplementary material for: Genomic characterization of Bordetella pertussis in South Africa, 2015–2019
Source: Microb Genom. 2023 Dec 20;9(12):001162. doi: 10.1099/mgen.0.001162 (PMC10763497; doi:10.1099/mgen.0.001162)
Supplement: Supplementary material 1 [file mgen-9-1162-s001.xlsx]

## Sheet: Supplementary Table 1
Supplementary Table 1: Selection of B. pertussis isolates from NCBI used in phylogenetic tree construction
NCBI Accession number	Isolate name	Country of isolation	ptxP lineage
CP010964	B. pertussis E476	Japan	ptxP3
CP011440	B1838	Netherlands	ptxP3
CP011441	B1865	Netherlands	ptxP3
CP012128	B203	USA	ptxP3
CP011442	B3405	Netherlands	ptxP3
CP011443	B3582	Sweden	ptxP3
CP011444	B3585	Sweden	ptxP3
CP011401	B3621	France	ptxP3
CP011400	B3629	France	ptxP3
CP011445	B3640	Netherlands	ptxP3
CP011446	B3658	Norway	ptxP3
CP011447	B3913	Netherlands	ptxP3
CP011448	B3921	Netherlands	ptxP3
CP034182	BPD1	India clinical	ptxP3
CP034101	BPD2	India clinical	ptxP3
CP010963	C393	China	ptxP3
CP011169	D521	USA	ptxP3
CP011687	C505	USA	ptxP3
CP010839	H378	USA	ptxP3
CP010840	H379	USA	ptxP3
CP010841	H380	USA	ptxP3
CP010842	H489	USA	ptxP3
CP010843	H542	USA	ptxP3
CP010844	H559	USA	ptxP3
CP010846	H563	USA	ptxP3
CP010962	H627	USA	ptxP3
CP010250	H788	USA	ptxP3
CP025374	H814	USA	ptxP3
CP011235	H834	USA	ptxP3
CP012079	H852	USA	ptxP3
CP025382	H877	USA	ptxP3
CP025363	H902	USA	ptxP3
CP025379	I188	USA	ptxP3
CP025369	I223	USA	ptxP3
CP011255	I344	USA	ptxP3
CP025525	I420	USA	ptxP3
CP010251	I468	USA	ptxP3
CP010252	I469	USA	ptxP3
CP010253	I472	USA	ptxP3
CP010254	I476	USA	ptxP3
CP010255	I480	USA	ptxP3
CP010256	I483	USA	ptxP3
CP010258	I498	USA	ptxP3
CP010259	I518	USA	ptxP3
CP010260	I521	USA	ptxP3
CP010261	I538	USA	ptxP3
CP010262	I539	USA	ptxP3
CP010263	I646	USA	ptxP3
CP010264	I656	USA	ptxP3
CP010265	I669	USA	ptxP3
CP010266	I707	USA	ptxP3
CP011207	I944	USA	ptxP1
CP025353	J024	USA	ptxP1
CP026452	J262	New Zealand	ptxP1
CP017402	J445	India vaccine	ptxP1
CP017403	J446	India vaccine	ptxP1
CP017404	J447	India vaccine	ptxP3
CP017405	J448	India vaccine	ptxP3
CP054114	NZ16	New Zealand	ptxP3
CP054112	NZ18	New Zealand	ptxP3
CP054111	NZ19	New Zealand	ptxP3
CP054104	NZ26	New Zealand	ptxP2
CP054103	NZ27	New Zealand	ptxP3
CP054102	NZ28	New Zealand	ptxP1
CP054074	NZ57	New Zealand	ptxP1
CP054073	NZ58	New Zealand	ptxP3
CP054069	NZ62	New Zealand	ptxP3
CP054068	NZ63	New Zealand	ptxP3
CP054067	NZ64	New Zealand	ptxP3

## Sheet: Supplementary Table 2
Supplementary Table 2: Epidemiological, clinical and genomic data related to cases enrolled into the study from whom B. pertussis was isolated (N=32)
Identifier	Study	Year	Individual level data									Miseq QC data					NCBI Bioproject	NCBI Accession number (SRA data)	NCBI Accession number (Assembled genome)	Genome structures
			Province*	Specimen	Age**	Sex	Vaccine status	Pertussis symptoms	Fever	HIV	Underlying medical conditions	Genome fraction	Duplication ratio	Total length	N50	Contigs				Genome arrangemnet type	Associated CDC type	Associated NZ type
SA1	Pneumonia surveillance	2015	KZN	Nasopharyngeal Aspirate	≤3 m	M	Too young to be vaccinated	Cough	Yes	Exposed	No	91.275	1	3780 414	13 471	449	PRJNA929342	SRX21913846	CP118335	Singleton	N/A	N/A
SA2	Pneumonia surveillance	2015	KZN	Nasopharyngeal Aspirate	≤3 m	F	Fully vaccinated for age	Cough, Post-tussive vomiting	No	Exposed uninfected	No	92.334	1	3823 949	19 732	312	PRJNA929342	SRX21913847	CP118336	SA003	N/A	N/A
SA3	Pneumonia surveillance	2015	GA	Nasopharyngeal Aspirate	≤3 m	F	Too young to be vaccinated	No symptoms	No	Exposed	No	92.392	1	3827 227	17 738	360	PRJNA929342	SRX21913858	CP118337	Singleton	N/A	N/A
SA4	Pneumonia surveillance	2015	NW	Nasopharyngeal swab	25-44 y	F	N/A	Cough	No	Positive	No	91.729	1	3798 630	17 926	343	PRJNA929342	SRX21913869	CP118338	Singleton	N/A	N/A
SA5	Pneumonia surveillance	2015	NW	Nasopharyngeal swab	25-44 y	F	N/A	Cough	Yes	Positive	No	90.079	1	3732 606	11 724	523	PRJNA929342	SRX21913872	CP118339	Not analysed. Incomplete PacBio assembly	N/A	N/A
SA6	Pneumonia surveillance	2016	GA	Nasopharyngeal Aspirate	1-4 y	F	Fully vaccinated for age	Cough	Yes	Unexposed	No	92.138	1	3854 472	17 518	405	PRJNA929342	SRX21913873	CP118340	Singleton	N/A	N/A
SA7	Pneumonia surveillance	2015	WC	Nasopharyngeal Aspirate	≤3 m	M	Fully vaccinated for age	Cough	No	Negative	No	91.256	1	3780 983	17 591	344	PRJNA929342	SRX21913874	CP118341	Not analysed. Incomplete PacBio assembly	N/A	N/A
SA8	Pneumonia surveillance	2017	NW	Nasopharyngeal swab	25-44 y	F	N/A	Cough	Yes	Positive	No	91.318	1	3781 052	12 912	469	PRJNA929342	SRX21913875	CP118342	SA002	CDC082	NZ004
SA9	Pneumonia surveillance	2018	WC	Nasopharyngeal Aspirate	≤3 m	F	Too young to be vaccinated	Cough, paroxysmal cough	No	Exposed uninfected	No	89.754	1	3717 041	16 012	392	PRJNA929342	SRX21913876	CP118343	Not analysed. Incomplete PacBio assembly	N/A	N/A
SA10	Pneumonia surveillance	2018	NW	Sputum	15-24 y	F	N/A	Cough	Yes	Positive	No	91.725	1	3796 989	17 341	355	PRJNA929342	SRX21913877	CP118344	SA001	CDC013	NZ005
SA11	Pneumonia surveillance	2015	NW	Sputum	45-64 y	F	N/A	Cough	No	Positive	No	91.748	1	3801 798	16 370	370	PRJNA929342	SRX21913848	CP118345	Singleton	N/A	N/A
SA12	Pneumonia surveillance	2015	NW	Sputum	25-44 y	F	N/A	Cough	No	Positive	No	92.036	1	3811 303	19 607	327	PRJNA929342	SRX21913849	CP118346	SA001	CDC013	NZ005
SA13	Pneumonia surveillance	2015	NW	Sputum	25-44 y	F	N/A	Cough	Yes	Positive	No	91.854	1	3803 991	18 946	326	PRJNA929342	SRX21913850	CP118347	Not analysed. Incomplete PacBio assembly	N/A	N/A
SA14	Pneumonia surveillance	2016	WC	Aspirate	≤3 m	M	Too young to be vaccinated	Cough, paroxysmal cough	No	Unexposed	Unknown	92.848	1	3848 687	16 624	359	PRJNA929342	SRX21913851	CP118348	SA001	CDC013	NZ005
SA15	NICD diagnostic	2015	WC	Sputum	≤3 m	M	Too young to be vaccinated	Unknown	Unknown	Unknown	Unknown	91.965	1	3807 047	19 228	331	PRJNA929342	SRX21913852	CP118349	Not analysed. Incomplete PacBio assembly	N/A	N/A
SA16	NICD diagnostic	2018	EC	Nasopharyngeal Aspirate	≤3 m	M	Too young to be vaccinated	Cough, paroxysmal cough, apnea	Unknown	Unknown	No	92.087	1	3813 363	19 715	318	PRJNA929342	SRX21913853	CP118350	SA002	CDC082	NZ004
SA17	NICD diagnostic	2019	EC	Nasopharyngeal Aspirate	1-4 y	M	Unknown	Cough, paroxysmal cough, Post-tussive vomiting	Unknown	Unknown	No	92.476	1	3830 100	19 717	322	PRJNA929342	SRX21913854	CP118351	Not analysed. Incomplete PacBio assembly	N/A	N/A
SA18	NICD diagnostic	2019	EC	Nasopharyngeal Aspirate	1-4 y	F	Not vaccinated	Cough, paroxysmal cough, inspiratory whoop, apnea	Unknown	Unknown	No	91.906	1	3807 320	18 770	323	PRJNA929342	SRX21913855	CP118352	Not analysed. Incomplete PacBio assembly	N/A	N/A
SA19	NICD diagnostic	2019	KZN	Nasopharyngeal swab	≤3 m	M	Too young to be vaccinated	Unknown	Unknown	Unknown	Unknown	91.357	1	3782 512	18 517	321	PRJNA929342	SRX21913856	CP118353	SA001	CDC013	NZ005
SA20	NICD diagnostic	2019	EC	Nasopharyngeal Aspirate	≤3 m	F	Too young to be vaccinated	Cough, Post-tussive vomiting	Unknown	Unknown	No	92.098	1	3813 932	18 949	318	PRJNA929342	SRX21913857	CP118354	Singleton	CDC046	NZ048
SA21	NICD diagnostic	2016	EC	Nasopharyngeal Aspirate	1-4 y	F	Unknown	Unknown	Unknown	Unknown	Unknown	91.16	1	3774 719	17 319	364	PRJNA929342	SRX21913859	CP118355	SA001	CDC013	NZ005
SA22	Pediatric surveillance	2015	GA	Nasopharyngeal swab	≤3 m	M	Unvaccinated	Cough	No	Unexposed	No	91.434	1	3790 998	16 012	384	PRJNA929342	SRX21913860	CP118356	SA001	CDC013	NZ005
SA23	Pediatric surveillance	2015	GA	Nasopharyngeal swab	≤3 m	M	Fully vaccinated for age	Cough	No	Exposed	No	92.299	1	3822 098	20 220	308	PRJNA929342	SRX21913861	CP118357	Not analysed. Incomplete PacBio assembly	N/A	N/A
SA24	Pediatric surveillance	2015	GA	Nasopharyngeal swab	≤3 m	F	Unvaccinated	Cough	No	Unexposed	No	90.791	1	3755 765	16 252	363	PRJNA929342	SRX21913862	CP118358	SA003	N/A	N/A
SA25	Pediatric surveillance	2015	GA	Nasopharyngeal swab	≤3 m	F	Unvaccinated	Cough	No	Unexposed	No	91.67	1	3795 904	20 232	310	PRJNA929342	SRX21913863	CP118359	SA003	N/A	N/A
SA26	Pediatric surveillance	2015	GA	Nasopharyngeal swab	≤3 m	F	Unvaccinated	Cough	No	Exposed	No	91.32	1	3780 984	19 407	314	PRJNA929342	SRX21913864	CP118360	Not analysed. Incomplete PacBio assembly	N/A	N/A
SA27	Pediatric surveillance	2015	GA	Nasopharyngeal swab	≤3 m	F	Fully vaccinated for age	Cough	No	Unexposed	No	90.384	1	3759 671	17 032	359	PRJNA929342	SRX21913865	CP118361	Singleton	N/A	N/A
SA28	Pediatric surveillance	2015	GA	Nasopharyngeal swab	≤3 m	F	Unvaccinated	Cough, Post-tussive vomiting	No	Exposed	No	92.079	1	3811 720	16 670	319	PRJNA929342	SRX21913866	CP118362	Singleton	N/A	N/A
SA29	Pediatric surveillance	2015	GA	Nasopharyngeal swab	≤3 m	F	Unvaccinated	Cough	No	Unexposed	No	91.708	1	3796 975	19 728	311	PRJNA929342	SRX21913867	CP118363	SA001	CDC013	NZ005
SA30	Pediatric surveillance	2015	GA	Nasopharyngeal swab	≤3 m	M	Unvaccinated	Cough	No	Unexposed	No	92.237	1	3819 573	18 842	335	PRJNA929342	SRX21913868	CP118364	SA001	CDC013	NZ005
SA31	Pediatric surveillance	2015	GA	Nasopharyngeal swab	≤3 m	F	Unvaccinated	Cough	No	Unexposed	No	91.87	1	3806 147	17 243	342	PRJNA929342	SRX21913870	CP118365	Not analysed. Incomplete PacBio assembly	N/A	N/A
SA32	Pediatric surveillance	2015	GA	Nasopharyngeal swab	≤3 m	F	Fully vaccinated for age	Cough	No	Exposed	No	92.75	1	3841 308	18 951	327	PRJNA929342	SRX21913871	CP118366	Not analysed. Incomplete PacBio assembly	N/A	N/A
*KZN: Kwa-Zulu Natal, Gau: Gauteng, NW: North West, WC: Western Cape, EC: Eastern Cape. **m: Months, y: years. $M: Male, F: Female. Only patient 2262 died, all other patients recovered and were discharged.
